# Supplementary material for: The roles and experiences of informal carers providing care to people with advanced cancer in Africa—A systematic review and critical interpretive analysis
Source: PLOS Glob Public Health. 2023 Apr 7;3(4):e0001785. doi: 10.1371/journal.pgph.0001785 (PMC10081800; doi:10.1371/journal.pgph.0001785)
Supplement: S1 File — (XLSX) [file pgph.0001785.s003.xlsx]

## Sheet: Sheet1
Author, year	Title	Country/ countries	Study design	Aims	Demographics of patients (Age, sex, primary malignancy, stage of cancer, relationship to carer, care needs, country)	Number of carers in study (n)	Primary location of caring activities	Definition of informal carers	Demographics of informal carers (age, sex, country, carer relationship, education, employment status, religion, other roles/ responsibilities)	care giving motivations	Roles assumed by informal carers (medical, physical, financial, emotional, coordinator, spiritual)	Positive experiences of informal carers	Negative experiences of informal carers	Challenges faced	Attitudes, beliefs and myths	Impact on families in which informal care is being provided	Impact on community from which informal carer belongs	Impact on patient	Support/ coping strategies available to informal carers	Needs/ Gaps highlighted	Other conclusions
Adejoh, 2021	The role, impact, and support of informal caregivers in the delivery of palliative care for patients with advanced cancer: A multi-country qualitative study	Nigeria, Uganda, Zimbabwe	Qualitative: secondary analysis of qualitative interview scripts from a multi-country cross-sectional qualitative study	What is the role, impact, and support of informal caregivers of patients with advanced cancer when interacting with palliative care services in Nigeria, Uganda, and Zimbabwe?	not given	48	home	“unpaid, informal providers of one or more physical, social, practical, and emotional tasks. . . They may be a friend, partner, ex-partner, sibling, parent, child or other blood or non-blood relative."	mean age 37 (range 19 to 75), equal male and female, Education: 46% secondary education, 42% tertiary, 8% primary and 4% no education, relationship to patient: siblings 38%, son/daughter 31%, husband 15%, parent 8%, wife 8%. Religion: pentacoastal 38%, catholic 25%, anglican 8%, methodist 4%, JW 4%, no religion13%	not focus of study	supporting cancer treatment-- obtaining and managing meds, attending appointments, arranging appointments, managing communication with various services, managing finances, fundraising, ADLs-- gardening, laundry, cleaning, personal care, cooking/nutritional support, providing emotional support to patient	increase in faith, gratitude to impact someone's life, caring as opportunity to meet other people, and an opportunity to be educated about cancer -- “I think it changed my life because there are circumstances that come and I think, we thank God, I thank God because of an opportunity to take care for her and I thank God for probably it is not good but also good coming to hospital and interacting w…	1) needing to continue to juggle other life responsibilities - jobs, school -- leading to financial compromise and perhaps having to make different decisions about their lifestyles 2) Stigma and issues around disclosure and the emotonal burden it adds -- "“Aaahm, cancer is a tough diagnosis (he laughs),it is a tough diagnosis, it drains you emotionally and also initially the hardest struggle for …	1. In Nigeria, caregivers expressed the challenges of arranging a one-on-one discussion with the doctors 2.Time of day was linked to access, where support needs late at night or at weekends was difficult and doctors were often not available for contact. 3.Transportation, distance, bad roads, poor condition of the patient, and time of day (again, with night-time being especially difficult) compoun…	The importance of good food/ nutrition is critical in times of illness -- “So, we studied that when it comes to the issue of food, when a person is diagnosed with the cancer disease (. . .) it destroys body cells and other things. So, we need to find food which increases a person’s cells so that we can fight the. . . let us suppose that there are 10 cells which are being destroyed per day. If we …	1) children are mentioned as being impacted -- needing to change schools/ accomodation due to changing finances -- "“The children, in fact, I have to withdraw the children from private school. They all going to public school just to in fact just to give myself little degree of mouth. (. . .) By 2016, I lost, we lost, we were not able to pay accommodation, we have to lodge for two years. The landl…	not focus of study	not focus of study	receiving formal support: live in nurses, informal support from friends and family, support from religious communities -- ranging from prayers, emotional support, knowlegde, fundraising. Need for more counselling expressed. Other needs expressed: transportation, nutrition (focus on eating the right foods to beat cancer), respite, communicating with formal services	1) desire for continuity of care and working with a smaller, fixed number of people 2) need for more out of hours care 3) lack of transport to services (poor roads, poor transport link and inability to afford private hire) 3) issues with paying out of pocket for everything 4) language barriers, sometimes there is also a language barrier as people travel between cities to get treatment.	1) Caregivers are a crucial partner in the provision of palliative care services 2) Patients and informal caregivers can experience better continuity of care by interacting with a small number of trusted healthcare professionals, who provide multidisciplinary care and regularly transfer information to all healthcare professionals involved- preliminary efficacy of digital interventions to improve …
Akpan-Idiok, 2014	Perceptions of burden of caregiving by informal caregivers of cancer patients attending University of Calabar Teaching Hospital, Calabar, Nigeria	Nigeria	Quantitative: cross sectional design -- questionnaires and interview scales	(i) describe the socio-economic characteristics of caregivers, (ii) determine their perceived levels of burden of caregiving to advanced cancer patients, (iii) examine the various forms of burden experienced by caregivers, (vi) determine the functional ability of the care receiver and relate them to their perceived burden, (v) determine the relationship of duration of care to caregivers' perceive…	all adavanced (stages III and IV) cancer -- patients attending Calabar Teaching Hospital	210	home	"typically family members or friends provide care to advanced cancer patients. They play an essential role, usually unpaid, in caring for patients with cancer"	gender: 37% male and 63% female. Ages: 38% less than 30, 46% between 31 and 50 and 16% between 51 and 70. Mean age 35.9. Religion: 80% christian, 9% muslim, 11% other. Marital status: 47% married, 27% single, 6% divorced, 21% widowed. Education: no education 10%, primary 35%, secondary 40%, tertiary 15%. Emplyment: none 39%, artisans 4.8%, traders 10%, farmers 7%, contractors 2%, retired 24%, pub…	not focus of study	The roles taken on by carers - physical 43%, psycological 43%, financial 41%, social 47%. These could be further defined as: feeding (74% of patients needed feeding), bathing 77%, dressing 75%, grooming 11%, using toilet 72%, 82% of patients were incontinent, transfering 90%, needing supervision 93%, taking meds 6%, managing money/ finances 97%, help with household chores 77%, using phone 15%, mo…	Resilience, strengthening of traditional family structures	1) Caregivers described notable levels of caregiver burden: no burden/trivial 18%, moderate 36%, severe burden 46% 2) The longer the caring relationship, the higher the burden. Severe burden of caring increased from 14% in the 1-5month caring relationship to 29% in the 6-10 month group to 57% in the 11 and above month group. 3) Of the 210 caregivers, 123 express desire to continue caring -- even …	discussed as negative experiences	not focus of study	not focus of study	There was a sense of togetherness/ community strengthening associated with the caregiving role	not focus of study	not focus of study	not reported	Suggestions for formal education programs, continuity of care, oncology/hospice/ home services
Akpan-idiok 2020	Assessment of burden and coping strategies among caregivers of cancer patients in sub-Saharan Africa	Nigeria	Quantitative study	To determine the burden experienced and coping strategies among caregivers of advanced cancer patients attending University of Calabar Teaching Hospital (UCTH), Cross River State, Nigeria.	"histologically diagnosed cancer patients receiving treatment at UCTH" -- cancer types breast, prostate, cervical, colorectal, hodgkin's lymphoma, hib related cancer	210	home	"Caregivers are any unpaid persons and include blood relatives, friends and housekeepers that provide a broad range of continuous assistance in performing activities of daily living (ADL) for cancer patients for at least two months in the hospital care setting, home or community."	gender: 62.9% female, 37.1% male. Age: 37.6% less than 30, 46.2% 31-50 years, 16.2% were between 51-70 years. Mean age: 35.9. Marital status: married 46.7%, single 27.1%, divorced 5.7%, widowed 20.5%. Education status: no formal education 10%, primary 35.2%, secondary 39.6%, tertiary 15.2%. Employment status: not employed 38.6%, artisan 4.8%, traders 10%, farmer 7.1%, contractors 1.9%, retired 23…	not focus of study	some of the day to day roles performed by caregivers: feeding (74.3%), bathing/showering (77%), dressing (74.8%), using toilet (71.9%), assisting an incontinent patient (81.9%), moving/ transferring 90%, preparing meals 86.7%, supervising/ inability to stay alone 93.3%, taking meds 5.7%, managing money/ finances 96.7%, performing household chores 77.6%	not focus of study	burden of care: severe 46.2%, moderate 36.2% , 17.6% trivial/ no burden.	described as negative experiences	not focus of study	not focus of study	not focus of study	not focus of study	1) Coping strategies-- Problem focused coping (acceptance, reprioritisation, appreciation), 2) Emotion focused coping (family unity, positive self view, increase in empathy) 3) Age, sex and educational status have a significant influence on the level of effectiveness of coping strategies -- middle aged female caregivers with higher educational status rank their coping mechanisms as more effective…	A desire for carers and health care workers to work more alongside each other such as forming support groups	Caregiver burden linked to type of cancer in this study - highest burden were linked to prostate and colorectal cancer
Buyinza, 2021	The Psychosocial and Economic Effects of Caring for Terminally Ill Patients: The Case of Hospice Africa Uganda	Uganda	mixed methods study	To understand the consequences of caring for terminally-ill patients on caregivers so as to prevent catastrophic psychosocial and economic consequences in families with terminally-ill patients	Cancer (103, 60.9%) patients and HIV (66, 39.1%) patients	169	Patients being reviewed at Hospice Uganda for palliative care but care ongoing at home	"A person who provides a patient the most assistance with one or more of communication, mobility, transport, housework, self-care and managing medication on a regular basis (carer)."	gender: female 67.5% male 32.5%. Age: 15-25y 19.5%, 26-22y 14.2%, 34-41y 8.3%, 42-49y 21.3%, over 49y 36.7%. Religion: born again 13.6%, catholic 22.5%, muslim 9.5%, pentacostal 34.3%, protestant 17.2%, not known 3%. Education: none 10.5%, primary 18.3%, secondary 35.5%, tertiary 21.3%, not known 14.2%. Marital status: single 36.1%, married 23.7%, seperated 14.8%, cohabiting 14.8%, others 10.7%. …	not focus of study	Economic, medical	not focus of study	1) Reduced income since caregiving role taken on (76.9%, n=130) 2) difficulty meeting day to day expenses (71.6%, n=121) 3) no longer able to enter the job market (69.8%, n=118) 4) 51.5%, n=87 could manage to meet day to day financial needs	1) activity in social circles afftected for 51.5% (87) of caregivers 2) 122(72.25) caregivers reported fatigue and exhaustion	not focus of study	1) a change to life -- no food, money for school, accomodation -- “Support in securing food for the family, getting some money for up keep, turning the patient who is heavy, caring for other family members especially kids, washing clothes (Caretaker, FGD).” 2) poor economic livelihood, which could have been caused by an array of factors, including the financial burdens associated with hospital bi…	not focus of study	not focus of study	Support from family members	caregiving has a detrimental economic and psychosocial impact on care giver: 1) information needs: 52.1% of the participants received training in caregiving while 47.9% did not receive training in care giving	Caregiving has a negative economic and psychosocial impact on care givers 2) caregivers also consist of children who have dropped out of school, adults who had to stop working and women who have abandoned their marriages
Mensah 2021	Exploring the social stressors and resources of husbands of women diagnosed with advanced breast cancer in their role as primary caregivers in Kumasi, Ghana	Ghana	Qualitative study	1) to explore the experiences of husbands as primary caregivers of their wives who were diagnosed with advanced breast cancer, highlighting their challenges (“social stressors”) and the various coping strategies (“resources”) which they rely on to survive with their care_x0002_giving role	women with advanced breast cancer -- patients at Komfo Anokey Teaching Hospital undergoing palliaitive chemotherapy. 33% had stage III BC whole 67% had stage IV	15	home	In this study caregivers are husbands of women diagnosed with breast cancer	all men were husbands of women diagnosed with advanced breast cancer, age: 34-55, all employed (11 (73%) were private-sector employees and 4 (27%) were public sector employees), education: 5 (33%) tertiary education, 6 (40%) secondary education, and 4 (27%) primary education. Duration of care ranged from 4 to 11 months. Religion: 13% muslim, 53% christian, 33% traditionalists. number of children …	Marriage was a significant motivator for husbands to take on role of carer	Husbands described taking on roles that were traditionally seen as women's roles: bathing, cooking, laundry, preparing children for school….2) caregiving demands significantly impacted ability to continue formal employment/ perform well	not focus of study	described as challenges	stressors -- 1) threatened marital bond and divorce contemplation (pressure of home care, pressure of dealing with high symptom burden and lack of care training/ wound management, lack of home support, deficient healthcare infrastructures -- altered spousal relationship, ability to work, finances, lifestyle) 2) loss of friends and limited presence at social functions 3) unstable employment - loss…	1) women are managers of the home -- 2) secrecy -- patients and caregivers were hesistant to disclose a diagnosis of breast cancer which led to further isolation	described under impact	not focus of study	not focus of study	resources -- 1) Acceptance, marital obligation, and commitment to child wellbeing helped the husbands come to terms with the diagnosis of their spouses 2) support from families and friends 3) support from health care professionals - counselling, educational support, and positive feedback from the healthcare professionals 4) spirituality: caregivers expressed hope, faith, and trust in a higher pow…	described under support	no additional conclusions
Onyeneho, 2021	Burden of Care and Perceived Psycho‑Social Outcomes among Family Caregivers of Patients Living with Cancer	Nigeria	Qualitative study	To assess the burden of care, and physical, psycho‑social and financial effects among family caregivers of patients living with cancer in University College Hospital, Ibadan	patients at the university college hospital admitted or attending radiotherapy clinics	201	home	"The caregiving roles are more often rendered by family members or people who have a significant relationship with the person living with cancer."	Mean age 37.68 (SD 14.29), gender: female 60.4%, male 39.6%, Occupation: business man 26.4%, civil servant 15.4%, self employed 37.4%, unemployed 20.9%. Education: no education 2.2%, primary education 9.9%, secondary 26.9%, tertiary 61%. Marital status: single 34.6%, married 62.1%, divorced 1.1%, widow 1.6%, widower 0.5%. relationship to care receiver: brother 6.6%, sister 11%, parent 65.4% husba…	not focus of study	not focus of study	not focus of study	described as challenges	1) no burden 35.7%, mild burden 44.5%, moderate burden 15.4%, severe burden 4.4% 2) caring had significant physical impacts on carers well being (altered sleep, eating patterns, restless, exhausted, change in activities of daily living, headache) 3) caregivers sometimes experiences psycological effects from caring (feeling frustration, loss of hope, sadness, nervousness) 4) caregiving has social …	culturally, caregivers may shy away from stating exactly how they feel due to a fear of being seen as compalining -- likely burden underestimated	not focus of study	not focus of study	not focus of study	n/a	1) to regularly assess physical and emotional wellbeing of carergivers 2) Use of technology to better manage symotoms and improve access to health care professionals 3) encourage family support -- public awareness and education of cancer diagnosis, support groups	no additional conclusions
Kusi, 2020	Caregiving motivations and experiences among family caregivers of patients living with advanced breast cancer in Ghana	Ghana	Qualitative study	To explore and describe the caregiving motivations and experiences among family caregivers of patients living with advanced breast cancer	diagnosed with stage 3 (73%) or 4 (27%) BC for at least 3 months -- patients of the Komfo Anokye Teaching Hospital (KATH) in Ghana	15	Home	"family caregiver refers to a relative or friend who provides unpaid home care management to the advanced breast cancer patient"	Age: between 25 and 73, Gender: 47% men, 53% women, Marital status: 67% married, 27% single, 7% widowed, Religion: 93% christian, 7% muslim. Employment status: 86% employed, 7% student, 7% pensioner. Relationshop to patient: partner/spouse 20%, child 27%, sibling 33% friend 13%. Caregiving ranged between 3 mionths and 3 years	1) caregiving as a family and sociocultural obligation 2) caregiving as a means of reciprocity -- giving back for previous good treatment / anticipation of future need	1) assisting with activities of daily living (bathing, cooking, grooming), 2) spiritual support (prayer, sharing the word of God with them and encouraging their faith in God) -- “I pray for her and share healing messages in the Bible with her. This has really helped her to have some inner peace now” (Participant 11, Mother) 3) emotional support -- being cheerful, encouraging, talking -- "She was …	not focus of study	described as roles	described as roles	Family is an important concept and valued as a main source of support, hence a strong sense of familial obligation 2) women are assumed to be carers, take on domestic roles -- “Hmmm..! As the eldest daughter, it is my cultural duty to take care of her. I have no other option than to take care of her” (Participant 12, daughter). “I am a woman and her mother and it is my cultural duty to take care …	not focus of study	not focus of study	not focus of study	1) use of tradiotional practioners for management of some symptoms such as wounds -- “We went to an herbalist who gave us a mixture of charcoal and clay to apply on the wound to help with the bleeding. It really helped with the bleeding and helped in removing the sloughs. So I use it for the dressing at home” (Participant 11, Mother). “I sent her to an herbal center at Asokwa. The herbal doctor u…	1) lack of home based palliative services and ongoing clinical support whilst at home	This study highlights the need for integrative palliative care services in the Ghanaian
Salifu, 2020	‘My wife is my doctor at home’: A qualitative study exploring the challenges of home-based palliative care in a resource-poor setting	Ghana	Qualitative study	1) To explore the understandings and experiences of men living with advanced prostate cancer and their family caregivers about the challenges of being cared for and providing informal care in the home in a resource-poor context	23 men living with advanced prostate cancer; 49–58 years (6), 59–68 years (10), 69–78 years (4), 79–88 years (3);Type of palliative treatment1 at the hospital- Hormone treatment (15), Surgical Castration (2)/ Radical prostatectomy (4), Radiation (4), No longer being actively treated (4); Level of education- Nil (8), Primary (5), Secondary (2), Tertiary (8); Occupation - Nil (3), Teacher (1), Farm…	23 family caregivers (and 12 health care professionals)	home	In this study informal carers were nominated by the patient	Relationship to patient: wife 43%, child 39%, mother 9%, sibling 9%, Duration of caring experience: less than 1 year 52%, 1-2y 30%, 3-4y 13%, more than 5y 4%	1) reciprocity - a strong sense of duty to care for sick family members	1) Monitoring symptoms and coordinatinating care -- anxiety and fear about the unknown/ disease progression when caregivers are not actively trained, 2) coordination of care, arranging transport to go to the hospital in times of emergency or for follow-up, and making hard decisions such as whether to spend scarce resources on food or medicine 3) conflict in care provision -- traditional v. wester…	not focus of study	1) lack of clinical support for caregivers in the home and difficulty accessing clinical resources 2) familial conflict about how to care 3) lack of training and having to resort to trial and error, especially when managing medications 4) some negative experiences that arise when families resort to traditional healer instead of using mainstream doctors 5) Managing sudden change in condition and c…	1) Lack of formal services to support the provision of care at home -- not having the relevant taining to carry out caring activiities -- wound care for example - "my wife is my doctor at home" 2) challenge of how to care without the right information or training 3) assess to pain medications -- hospital shortages, inadequate pain control, use of traditional v. western meds -- barrier to pain rel…	Food carries cultural importance and can often communicate the state of a relationship -- caregivers described being distressed when patients do not eat their food -- when a husband refuses to eat the food his wife prepares, it is interpreted as the husband having a dispute with his wife	1. The organisation of care tasks often had to fit around family caregivers’ other roles or work commitments. 2. conflict between family members about how care should be provided. 3. family caregivers plan and execute care while not necessarily feeling competent to do so. 4. family caregivers felt a duty to provide care for the patient as a family member- cultural norms. 5. stress and anxiety whe…	not focus of study	Patients and caregivers have difficulty accessing the services they need eg shortage of pain medications leading to use of herbal/alterative medications. 2. conflicts between what the patients wanted, what caregivers could provide, or what they felt was suitable for the patient affected the quality of care provided and experienced. Some patients refused food as a protest for unresolved conflict r…	1) Use of herbal medicines -- cost, and more accessible, difficulty contacting health care professionals, some symptoms as not treatable by hospital doctors-- "We got some herbal medicines from a woman who is known to be an expert in that field. (Eno, Mike’s wife)." "I went to (name withheld), and I got those medicines because they said when I use them, I wouldn’t need to have the catheter in pla…	there were difficulties in accessing professional palliative care services and the need for informal home-based family caregiving for men with advanced prostate cancer.the practical and emotional issues of care, how care is carried out at home, and pain management. 1) support network for informal carers 2) coordinating care at the hospital and care at home 3) ongoing training for health care prof…	cherished cultural values, such as belief in the reciprocity of care and filial obligations to care that is important for the growing field of global pal_x0002_liative care.
Bessa, 2012	Caring for a Loved One with Cancer: It Is My Job	Togo	Qualitative study	to investigate caregivers of people with cancer to understand their caregiving experiences as well as to assess the problems that they encounter and ways that they overcome the challenges as well as the impact of caregiving on the family unit in an era where cancer has become one of the leading causes of death	patients at Lome teaching hospital	17	home	"the informal carers in Togo are in general females. They perform an array of roles, such as cooking, washing clothes, shopping, buy_x0002_ing medications, and toileting. They also give psychological, financial, social, and spiritual support to the patients."	Mean age 43 (range 30-65), Gender: women 82% Men 18%, marital status: 82% married with 7 year of education.Relationship to care recipient: 29% were caring for siblings, 18% were caring for husbands, 18% were caring for chidren, 12% caring for mothers, 6% caring for maternal aunt, 6% caring for sister in law, 6% caring for a sister in christ. Religion: 82% were christians. Employment: 41% had info…	1) strong sense of familial obligation - “The problem is that nobody can take care of my mother as I am doing it. If something does not belong to you, you treat it differently” [meaning with reverence, care] caregiver quote	not focus of study	1) being appreciated and respected more for their role in caring -- elevation of social status -- "Members of my family are more interested in me than before. When we meet, they never stop thanking me for all that I am doing for Dagan. They tell me that the caregiving of Dagan is the duty of all of us. However, I decided to do it myself. Because of the fact that I am caring for Dagan, they are ve…	1) caregivers were aware that some words might carry negative sociocultural connotations; therefore, they avoided using them. 2. As some stayed with their loved ones in the hospital for an extended period of time, their absence negatively affected the family in different ways. 3. the demands become overwhelming. Thus, they felt fatigued or sick.	1) Physical challenges: getting up early; getting the patient ready for the day; cooking breakfast, lunch, and dinner; hand-washing clothes; going to the pharmacy and the market, toileting, lifting/ moving 2) role conflict and role over load -- unable to maintain their own job 3) financial - patient and carer no longer both working, heaviness of taking care of home and hospital expenses, paying f…	the notion of extended family in africa available to help is perhaps no longer the case -- the notion that kinship network is weakened; and in times of need, one might have difficulty finding a relative for help. Not wanting to complain	A mix of positive and negative impacts -- . Caregiving affected the family unit of 76% of the respondents. 46%of respondents expressed a sense of helplessness when discussing the impacts of caring for a loved one with cancer on their family members-- fragmentation of their family unit --children dropping out of school, children taken on household running roles, depression/low mood. 3) Postive imp…	not focus of study	1) Anger and irritability of patient - "Since my aunt became sick, she has been eager to get angry at the little bitty things. She is easily irritable to the point where most of the time, she is unappreciative of what I am doing for her. She becomes cruel toward me. Then I leave her alone to get away from her wickedness"	crying and isolating oneself -- helplessness made the carer cry as a form of release -- no oncologists/ no PC services, 2) support from faith/ religion 3) they would take a bath, eat more, talk, and at times reason with themselves	1) financial need -- cost of treatment, medical tests, food, travel 2) training for health care professionals on their interaction with caregivers -- caregivers report being shouted at or entirely ignored 3) notion that kinship network is weakened; and in times of need, one might have difficulty finding a relative for help.	informal carers are critical partners in the provision of cancer care
Maree, 2017	On being a caregiver: The experiences of South African family caregivers caring for cancer patients	South Africa	qualitative study	To provide baseline data as a descriptive summary of the experiences of family caregivers of cancer patients using the public healthcare system in South Africa	cancers -- laryngeal (5%), colon 20% cervical 20% skin 10% prostate 5% breast 15% bladder 5% other 10% blader 5% unterine 10% -- undergoing chemo/ radiotherapy	20	home	"family caregiver identified by patients receiving cancer treatment at the academic hospital as their primary family caregiver"	Gender: 50% male, 50% female, Age: range from 20 -65, mean 41.7 SD 10.9, caring relationships lasted between 3 weeks and 10 years, Relationship to patient: child 45%, friend 15%, partner/ spouse 20%, In laws 10%, other relative 10%	not focus of study	1) taking on the role of caregiver -- Most had to take on the household chores, such as cleaning, preparing meals, doing the washing, shopping and paying bills, giving medications, arranging transport, care of colostomy bags and dress wounds	not focus of study	1) lack of knowledge - not knowing what cancer was caused fear and stigma 2) realising how massive the diagnosis was - life would change for the patient and the caregiver 3) having to deal with the patients and their own emotions 4) negative impact on work life of carers -- jobs lost, unable to get jobs	1) financial hardships -- sacrificing jobs and livelihood to care for family 2) emotional stress 3) sacrificing oneself -- cancel their own things, moving homes, relationshops broken 4) living with a changed person -- Some reported their family member became manipulative and rude and blamed them for their life situation. managing all these emotions and tension led to considering “running away"	1) strong sense of familial obligation 2) women as carers	not focus of study	not focus of study	living with a changed person -- intense emotions of the patient are often experienced by the caregiver directly	1) faith played a big role in supporting the carer -- most relied on their faith, and prayed for strength to carry them through their caregiving role 2) Some used other coping strategies, such as watching television and movies, socialising, sharing information on a WhatsApp group and smoking to help them cope. One	discussed under support/coping	A family-centred care approach could relieve the burden of care on caregivers
Githaiga, 2016	Culture, role conflict and caregiver stress: The lived experiences of family cancer caregivers in Nairobi	Kenya	qualitative study	To explore the experiences of a small group of Nairobi women caring for a family cancer patient at home	types of cancers multiple myeoloma, prostate, lung, colorectal, breast, throat and pancreatic	7	home	informal carer givers are synonymous family caregivers -- actively providing care at time of study or bereaved	Age: range 33-52, marital status: 71% married, 14% single, 14% seperated, Relationship to carer: spouse 14%, child 29%, sibling 29%, parent 29%	loyalty as a motivation to caring	1) role reversal - a sense of reciprocity in caring for parents or family members - a sense of moral duty 2) intersectionality	not focus of study	1) Guilt that came alongside shifting roles/ priorities -- taking care of children, husband v. taking care of sick parent "First of all this is a burden; you know he’s [husband] seeing it’s a burden in the home. Even though he doesn’t want to tell me, I can tell within my spirit how he’s taking the situation. He sees most of his expenses are going not to his children or to me; and most attention …	1) patriachal protocols -- role related tension -- married women are not really permitted to house their own family in marital home "the home belongs to the in laws" - "In the Kikuyu tradition, since I’m married my father is not supposed to come and stay with me: ‘gùkù nì gwa athoni’ [Kikuyu phrase: English translation=‘this home belongs to the in-laws’]. He’s supposed to go and stay with my brot…	1) children cannot see their parents nakedness-- "By the way it is taboo for us Kikuyu women to see your father’s nakedness … he’s supposed to be under my brothers’ care. Because if he’s in a situation like that [incontinence] they are the ones who are supposed to take care of him … coz he’d soil his bed, and I know he’d feel very embarrassed about it so I’d have to wash his bed sheets every day …	1) shame and embarassment associated with personal care -- at times, there is no way of getting around it and there is no avenue to talk about it 2) restructuring/ reorganising multiple roles to accomodate new roles -- spending less time with family in order to fulfil caring role.	community had stipulations governing caregiving -- who can care and where care can take place -- breaking these protocols can cause quite a bit of unrest --	not focus of study	n/a	not focus of study	Informal carer are key players in provision of palliative care services in africa
Gabriel 2021	Quality of life and associated factors among adults living with cancer and their family caregivers	Nigeria	Quantitative study	1) Examine the psychological, physical, social, and spiritual needs of adults living with cancer and their family caregivers in Nigeria. 2) Assess levels of cancer health literacy among adults living with cancer and their family caregivers 3) Investigate the relationship between needs, health literacy, and QoL among participants	types of cancer -- breast 43%, colerectal 23%, cervical 8%, lung 6%, prostate 13%, other 8.3%	120	home	informal carers were defined as those nominated by patient -- (spouse, parent, significant other, children, sibling, and friend), and had primary responsibility for caring for the adult with cancer	Gender: Male 16.7%, female 83.3%, Marital status: married 73%, divorced 5.8%, single 10.8%, widowed 10%. Educational status: grade 9 12%, grade 12 43%, undergraduate 13%, graduate 31%, post graduate 3%. Religion: christianity 31%, islam 60%, traditional 3.3%, other 5.8% work status: full time 54%, casual 19%, retired 10%, not working 17%. Relationsho to patient: parent 2.5%, sibling 13% spouse 18…	not focus of study	not focus of study	not described	not focus of study	not focus of study	not focus of study	not focus of study	not focus of study	not focus of study	The strongest contributor of QoL was spiritual support, followed by physical symptoms for adults with cancer and spiritual and practical support for family caregivers	1) Highest needs scores were information (15.8 ± 3.6), health care staff (15.5 ± 4.5), and psychological problems (11.9 ± 4.2) 2) Highest percentages of moderate or high needs occurred for family /social support (n = 102, 85%) and spiritual support (n = 98, 81.7%) 3) One hundred eleven (92.5%) adults living with cancer, and 73 (60.8%) family care_x0002_givers were categorized as having “limited” …	no additional conclusions
Muliira, 2019	The other untold burden of cancer in sub-Saharan Africa: Anxiety and depressive symptoms among family caregivers of adult cancer patients	Uganda	quantitative study	1) to describe the extent of depression and anxiety symptoms among family caregivers of advanced cancer patients and the associated modifiable factors	cancer patients receiving at hosppice africa uganda and uganda cancer institute, mean age 50.2+/- 17.1, cancer diagnosis - breast, cervical, leakemia, colorectal , 56% of cancer patients had a stage 3 or 4 cancer	284	home	"caregivers (spouse, child, relative, friend, or neighbour) and had to be the person who regularly provides homecare and assistance such as personal physical and psychosocial care, and other health-related care and support to the ACP receiving cancer care through the UCI and HAU"	Age (mean 36+/-13.8) 18-30y 48.2%, 31-50 34%, more than 51y 18%, Gender: male 26.8% female 73.2%, Marital status: single 40% married 60.2%, employment status not employed 43%, private business 42.6% governement 14.1%, highest education less than primary 30%, secondary school 36%, post secondary 34.2%, Duration of care 7-11months 47.5%, 12-24 32.1 more than 25months 20.4%, Caregiving hours per wee…	not focus of study	not focus of study	not focus of study	1) 35.2% of the FCGs had clinically significant symptoms of anxiety and 48.2% had clinically significant symptoms of depression 2) Of the 284 FCGs included in the study, 20% experienced severe symptoms of anxiety and 27.5% experienced severe symptoms of depression 3) The FCGs who perceived a severe impact of caregiving on physical health (χ2 = 31.71, p = 0.000); poor self-rated health (χ2 = 19.50…	described under negative experiences	not focus of study	not focus of study	not focus of study	not focus of study	not focus of study	not focus of study	In resource-limited settings, the informal carers of cancer patients hold a unique position in the cancer care delivery system because they provide care and bare intense care demands in both the hospital and home settings, and this leads them to suffer severe psychological and emotional distress
Yusuf, 2011	Caregiver burden among poor caregivers of patients with cancer in an urban African setting	Nigeria	Quantitative (survey) study	Survey of caregivers attending clinics with their relatives	60 women, mean age 57 attending oncology outpatient clinics at Ahmadu Bello University teaching hospital	103	home	IC = family caregiver -- no formal definition given	Gender: 58% men, 42% women, Mean age 38, Mostly educated - only 10% had no education. Employment: 25% unemployed. 66% had no financial support outside the family. 72% of informal carers were sons/daughters of the patients.	not focus of study	not focus of study	not focus of study	1)The mean ages of the caregivers showed that they are within the productive age group 2) All the caregivers lived in a multigenerational setting with majority of them having a large family with young children 3)The majority of the caregivers did not receive any form of financial assistance outside the family	1) the lack of finances carried with them a high pyscological burden 2) 49.5% of people described high burden of caring and 46..6% of IC reported symptoms of depression, anxiety or both 3) other unmet needs noted by the caregivers were not having enough time for self and the stress of having a dependent relative to care for 4) The high level of burden in this study was found to be significantly a…	1) children play a large role in caregiving -- In sub-Saharan Africa, children of sick people are traditionally the primary caregivers of their sick parents, even though the sick parent has a spouse	not focus of study	not focus of study	not focus of study	not focus of study	1) for more emotional support for caregivers -- group sessions can be organised whilst carers wait for their relatives treatment	no additional conclusions
Githaiga, 2015	Family cancer caregiving in urban Africa: interrogating the Kenyan model	Kenya	qualitative study	1) to contribute a nuanced understanding of the family cancer caregiver role in the urban context of Nairobi, Kenya	not given	20	home	"a caregiver is the individual responsible for the majority of caregiving tasks, including emotional support and supervision of the family member with cancer"	all women -- 7 current caregivers and 13 bereaved caregivers -- no other demograhic details givene	1) familial loyalty as a big driver towards assuming a caring role, as is being a woman - "You know women, I think, are made to care. When you’re not caring for your children then you now have all the time to care for your husband and he got very good attention because I would care for him all the time [laughs]." (Huruma – FGD2)	not focus of study	not focus of study	1) lack of autonomy around time -- help from family members at times felt like intrusion -- guests are often labour intensive and lead to additional costs such as providing food -- "The other thing is that because she’s sick, I’m not able to spend as much time with her alone as I used to. There’s always somebody in the background; someone who’s come to visit – always people. Yeah. So that’s been …	described as negative experiences	1) caregiving in Africa is a gendered role traditionally ascribed to women who the majority of caregivers of chronically ill persons (Amoateng, Kalule-Sabiti, & Oladipo, 2015; Kimemia, Asner-Self, & Daire, 2011; Pallangyo & Mayers, 2009)	described as negative experiences	1) urbanisation and the loss of the extended family structure 2) the balance between the support rendered by extended family and the extra stress they may cause	not focus of study	not focus of study	culturally appropriated research frameworks to guide caregiver research and practice	no additional conclusions
Edwards, 2017	Evidence-based feedback about emotional cancer challenges experienced in South Africa: A qualitative analysis of 316 photovoice interviews	South Africa	Qualitative: Photovoice methodology	1) To explore grassroots photovoice stories of emotional cancer challenges in the South African context	breast cancer (n = 83), leukae_x0002_mia (n = 29), prostate cancer (n = 22), cervix cancer (n = 18), head and neck cancers (n = 14) and kidney cancer (n = 11)	157 patient/ family contributions	home	IC=family -- no formal definition given for IC	The ages of patient/family contributors ranged from 8 months (represented by a parent) to 86 years of age and 138 male- and 148 female-related interviews were collected	not focus of study	not focus of study	emotional support from close friends and family, and coomunities	listed as challenges	1) emotional -- anxiety related to ongoing care needs, lack of information, feeling out of control, fear of death, "The anxiety of not knowing what is coming. [Pv9, breast cancer]", emotional pressure from day to day struggle 2) balancing multiple roles and providing for the whole family 3) powerlessness, poor services, finances, transport, cancer stigma and schooling challenges	1) Cancer stigma -- being viewed as of lesser worth due to having cancer (n = 5), cultural rejection (n = 4), abandonment by spouse, avoidance of the patient, denial of the diagnosis, fear of contamination by can_x0002_cer, social awkwardness and rejection (n = 25). "Family don’t like to come to my house, some think they will also contract cancer from me. I feel very hurt and sad. [Pv176, ovarian…	seperation of families -- My children are living separately back home with different family members. [PvM259, kidney cancer]	under myths -- lack of cancer awareness drives stigma	Under attitudes and challenges	1) having a positive attitude of determination and optimism -- participating in valued activities (n = 18), focusing on the important things in life (n = 15), caring for others (n = 10), engaging with personal affirma_x0002_tions (n = 10), understanding and acceptance of cancer (n = 8), support from others (n = 4) and spiritual belief (n = 10). 2) the value of a good medical team to explain and p…	Given high level of emotional distess, there is little mention of screening for emotional distress in patients and carers	1) Response to financial stress and poverty -- offer ways to alleviate financial burden of cancer carers 2) Training, mentorship and emotional support for oncology workers 3) Further research in the area of the ‘end of life’ phase of cancer, lack of public knowledge about cancer, social stigma, emotional isolation and lack of community and palliative care services
Dipio, 2020	Prevalence and factors associated with depressive symptoms among family caregivers of palliative care patients at Hospice Africa Uganda	Uganda	Mixed methods	(1) to determine the prevalence of depressive symptoms among caregivers of cancer and HIV/AIDS patients attending palliative care service of HAU and (2) to identify factors associated with depressive symptoms among family caregivers of palliative care patients at HAU.	not described	161	home	IC = family caregivers caring for the patient for 8h or more	Gender: female 64.6%. Education: Completed secondary education 71.4%, Marital status: 55% were married, Employment: Unemployed 12% housewives 18% peasant farmers 30% doctors, nurses and teachers 7%. Duration of caring relationship 1 to 3 years 53% 4-6y 8% more than 10y 7%	not focus of study	not focus of study	not focus of study	feeling unappreciated and blamed for the illness -- “I have been disrespected by patient’s family yet I am doing my best” (Family caregiver C14).	1) of the 161 family caregivers recruited, 23% had mild depressive symptoms, 14.3% had moderate depressive symptoms, 8.7% had severe depressive symptoms, and 54% had no depressive symptoms. The prevalence of depressive symptoms in this population was 46% 2) 32 (43.2%) family caregivers who carried out activities of daily living to patients were about three (2.9) times more likely to develop depre…	1) lack of knowledge about illness -- “my wife believes she has been bewitched, so this has taken a lot of our resources. She has not accepted the fact that she has cancer. She only believes in traditional healers who ask for a lot of money and other materials” (Family caregiver C7).	not focus of study	not focus of study	not focus of study	1) The majority of family caregivers 62(83.78%) received some monetary support to buy medicines and transport to hospital, 49 (66.22%) to buy food, 30(40.54%) and 29(39.19%) had some assistance with caring; 14(18.92%) received protective gear, and 10(13.5%) received support from the HAU Day Care Program. The majority of the family caregivers recruited 157(98%) said they received no direct pay for…	1) to increase awareness around the emotional burdens of caregivers, and ensure that caregivers and health care professionals are trained to identify them 3) making available financial support to caregivers	no additional conclusions
Jite, 2021	Caregiver burden and associated factors amongst carers of women with advanced breast cancer attending a radiation oncology clinic in Nigeria	Nigeria	qualitative study	1) to assess the burden of the caregiving role on the family caregivers of women with advanced breast cancer and identify factors associated with family caregiver burden amongst participants attending the radiation oncology clinic of the University College Hospital, Ibadan, Nigeria	women with advanced breast cancner attending a rad onc clinic in Nigeria, perceived dysfunction in patients ADLs - no dysfnction 53.5%, mild dysfunction 32.5%, moderate ddysfunction 12.1% severe 1.9%,	157	home	"caregivers had to be: (1) recognised as a significant treatment supporter by a registered patient with advanced breast cancer; (2) aged 18 years and above as at last birthday; (3) personally involved in at least three domains of care such as physical, emotional and financial for a woman with a medical diagnosis of advanced breast cancer; (4) involved with informal caregiving for at least 3 month…	Gender: male 53% female 47%, Age: mean 41.6+/-14.7 - less than 30y 24.8%, 30-39y 24.8%, 40-49y 20.4%, 50-59y 14.6%, more than 60y 15.3%, Education: no formal education 6.4%, primary education 10.8%, secondary 31.2%, tertiary 51.6%, Marital status: not married 25.5%, married 74.5%, type of marriage monogamous 83.8% polygamous 16.2%, Employment status: 77.7% unemployed 22.3%, average monthly income…	not focus of study	not focus of study	not focus of study	1) The total mean ZBI score from this study was 29.84 ± 13.9 2) 82 (52.2%) of the respondents experienced mild burden, whilst moderate and severe burden were experienced by 27 (17%) and 4 (2.5%) of the respondents 2) Level of education of the family caregivers was strongly associated with caregiver burden (p = 0.009) -- low levels of education - higher burden 3) daughters of the care recipient ha…	described as negative experiences	not focus of study	not focus of study	not focus of study	not focus of study	not focus of study	not focus of study	no additional conclusions
O'Neil, 2018	Informal Caregiver Challenges for Advanced Cancer Patients During End-of-Life Care in Johannesburg, South Africa and Distinctions Based on Place of Death	South Africa	qualitative	1) To improve understanding of the challenges faced by home caregivers of patients at the end of life (EoL) in South Africa and, specifically, which symptoms contributed most to the diffi_x0002_culties of caregiving	18 years old or more; diagnosed with breast, gastrointestinal, or lung cancer, soft tissue sarcoma, or melanoma; unlikely to benefit from curative-intent therapy; not expected to survive beyond six months; referred to the CHBAH PCC for EoL support; and accompanied by a caregiver	174	home	informal home caregivers: untrained family members or friends	Gender: male 27%, female 73%, Rlationship to patient: spouse 34.3% child of patient 34.3%, sibling 13.4%, parent of patient 8.1%, extended family 7.6%, non family 2.3%, unknown 2%	n/a	not focus of study	not focus of study	described as challenges	1) to how challenging the caregiving role was, 62 (35.6%) caregivers responded ‘‘a lot,’’ 38 (21.8%) responded ‘‘a little,’’ and 74 (42.5%) responded ‘‘not at all.’’ 2) to how helpless caregivers felt while caring for the patients, 76 (43.7%) responded ‘‘a lot’’3) caregivers reported greater difficulty associated with specific EoL symptoms, including pain (OR 2.39, 95% CI 1.22e4.66), urinary inco…	not focus of study	not focus of study	not focus of study	not focus of study	not focus of study	1) informal caregivers of South African cancer patients face significant challenges in managing their loved one’s physical and emotional symptoms at the EoL	no additional conclusions
Kizza, 2020	Determinants of quality of life among family caregivers of adult cancer patients in a resource-limited setting	Uganda	qualititative	to explore the determinants of QoL among FCGs of ACPs receiving care from the two main cancer centres in Uganda	patients receiving care from the Uganda Cancer Institute and Hospice Africa Uganda, male 36.3% female 63.7%, stage 1 or 2 25.7% stage 3 or 4 56, not staged 18.3%	284	home	"The family members or friends who are responsible for providing the unpaid day-to-day care, support (physical and emotional) and assistance to the cancer patients are referred to as family caregivers (FCGs)"	Gender: male 26.8% female 73.2%, Age mean 36 +/- 13.8, 18-30y 48.2%, more than 31y 51.8%, Marital status: living with partner 60.2%, single 39.8%, Education level: education level less than secondary 64.8%, more than associate's degree 35.2%, employment status: employed 56.7%, not employed 43.3%, Relationship with patient: spouse 20.1% not spouse 79.9%, Duration of caregiving role less than 11 mo…	not focus of study	not focus of study	not focus of study	1) Overall quality of life Low 46.8% High 53.2%, Burden Low 50.7% high 49.3%, Disruptiveness of caregiving to normal life Low 53.5% High 46.5%, positive adaptations and financial concerns Low 44.7% High 55.3%, Support Low 56.7% High 43.3%, Self-rated health poor 35.2% , good 64.8%, Impact of caregiving on physical well-being low 54.9% high 45.1%	1) high level of burden was associated with low levels of education, perceived high impact of caregiving on physical health, poor self-rated health, low self-efficacy for cancer pain managemen, low knowledge about cancer pain management	not focus of study	not focus of study	not focus of study	not focus of study	knowledge about cancer pain management (p = 0.002) and self-efficacy for pain management (p = 0.047) contributed significantly to the pre_x0002_diction of FCGs’ overall QoL	1) education and training on pain and symptom management	no additional conclusions
Emanuel, 2008	Challenges Faced by Informal Caregivers of Hospice Patients in Uganda	Uganda	Quantitative study	1) This pilot study aimed to investigate the financial and social experience of informal carers and gauge the feasibility of a caregiver-to-employed-aide program	patients attending hospice africa for respite or clinics -- 71% had cancer, 21% HIV	62	home	the IC identified himself or herself as the primary or significant supplier of care to a patient under the homecare of Hospice Africa Uganda	Age 15-20y 8.1%, 21-30y 22.6% 31-40y 32.3% 41-50y 25.8 more than 51y 11.3%, Gender: male 55.7% female 44.3%, Religion - church of uganda 40.3% roman catholic 33.9% muslim 14.5% pentecosatal 3.2% other 8.1%, Employment: professional 9.7%, bussiness 21%, housewife 17.7%, student 14.5%, peasant 8.1%, unemployed 11.3% other 17.7%, Marital status: single 38.7% married 51.6% widowed 1.6% divorced 8.1% …	1) family expectations (79%); their closeness with the patient (51%) and their religion (34%)	1) 15% caregivers had received any prior caregiving training. 2) tasks performed by the ICs included general care (37%), homemaking (23%), nurs_x0002_ing care (20%), personal care (38%), emotional and spiritual support (22%), and financial support (17%) and help with transportation (13%)	not focus of study	1) emotional burden of thinking of patient's illness (55%) 2) financial needs also caused a significant burden (28%) 2) given the option of having a “prepaid caregiver” to do the work of care_x0002_giving for their ill relative, a plurality of respondents felt they would be likely to feel “a great deal happier” (44%) and would worry “a great deal” less (38%)	1)major issues included financial issues (84%; e.g., “I always find a problem with money to fulfill the needs of the patient”), need for help with caregiving (13%; e.g., “patient’s nausea condition leads to patientrefusal to take medicine”), transportation problems (13%; e.g., “distance between [Kampala] and patient’s place . . . ”), and food constraints (11%; e.g., “feeding the family”) 2) Regar…	not focus of study	not focus of study	not focus of study	not focus of study	1) caregivers expressed the following needs: financial assistance (89%), access to free medications (77%), the availability of a project to help generate income (52%), and training in patient care (44%) 2) Seventy-seven percent reported they might be willing to consider hiring an outside caregiver on their own. 3) benefits of hiring someone to help care were seen as increasing the quality of care…	1) 95% caregivers reported that they would be interested in being trained and certified as caregivers 2) The most common barriers in becoming trained as certified caregivers for other patients were felt by the respondents to be the time requirement (74%), any transportation costs (60%), and conflict with their current jobs (28%).	no additional conclusions
Lkhoyaali, 2015	The burden among family caregivers of elderly cancer patients: prospective study in a Moroccan population	Morocco	quantitative	to assess the social, psychological, behavioral and economic impact on patient’s family caregivers	Lung cancer, breast cancer and lymphoma are the most frequent cancer in patients.	150	home	family caregivers	The mean age was 44 years, the majority was married, employed for full time, 53% of elderly patients lived with their families and 56% with the children	not focus of study	not focus of study	not focus of study	1) Depression according to DSM-IV was found in 34 participants (22.7%) and 94 (62.7%) reported at least one depressive signs 2) Anxiety was associated with depression, noted in 79.3% of cases and led to an anxiolytic taken in 15 caregivers (10%); it was linked to the fear of losing their close in 57.3% of cases 3) Guilt was objectified in 57 relatives (38%) due to a delay of consultation in 9.3% …	1) 78.7% of families said they were living beyond their means -- 56% reported having recourse to credits, 18.7% sell their goods, and 70.7% requested help from benefactors 2) 54% of caregivers had to stop working or fired due to repeat absences from work	not focus of study	1) Family caregivers report a negative social impact, particularly the disruption of their routines and alteration of their social relationships thinking that they have become less social --49 family caregivers (32.7%) and 69 reported negligence of the spouse and children and responsibilities towards the small family	described under families	not focus of study	1) Relatives play a vital role in the care of patients, they participated in making treatment decisions in 86% of cases, 75.3% wanted a maximalist treatment for their relatives and only 10.7% desired to limit a care	1) for caregivers to be treated a co patients	no additional conclusions
Mlaba, 2021	The social burden experienced by families caring for members living with cancer in KwaZulu-Natal, South Africa	South Africa	qualitative study	exploring the social experiences of the families caring for members living with cancer in KwaZulu-Natal (KZN), South Africa	types of cancer - stomach 5% kaposi 5% ENT 10% lung 15% leakemia 10% prostate 10% uterine 10% breast 25% GI 10%	20	home	family caregivers (no formal definition)	The participants’ ages ranged from 21 to 84 years, with 70% female, 30% male. Patient's relationship to caregiver: grandmother 10%, aunt 15% grandson 10% husband 15% wife 20% mother 20% daughter husband 10%	1) familial responsibility -- ‘I wouldn’t say my life changed but there were certain things that I had to cut down to be with her … you know it’s not something that was so important, this [caring for the family member] was more important.’ (David, 67 years old, male)" " ‘I’m her spouse and I take full responsibility to anything that she needs, anything.’ (David, 67 years old, male)" " ‘[I] don’t …	not focus of study	1) strengthened relationships -- ‘[A]s I said to you we were not close, we were never close, we became closer through her illness because she realised that I’m the one she’s forced to count on.’ (Thembi, 48 years old, female) 2) strengthening of religious values -- ‘[W]e got more spiritual but, in the end, it got so bad we actually prayed the lord to take her … She was suffering, I said Lord why …	1) Changes in relationships - ‘We are very close, absolutely close up until now, with all that scolding and shouting and the rude counselling, he still looks at me and says I love you and I think for me that’s most important … It hasn’t been easy because I think with the illness and his mood swings, it’s not easy but we are understanding the pain he is going through.’ (Cindy, 61 years old, female…	described as negative experiences	not focus of study	1) tension between families -- of what is care -- monetary support v physical caring and what is more important -- ‘They [rest of the family] used to put in a lot of money but when it comes to helping physically with their hands they wouldn’t help, but money, financially she [patient] had everything that she needed and she always got it on time, even food if she wanted something today she would g…	not focus of study	not focus of study	1)social support from their immediate family members, friends and neighbours ‘[I] don’t have any support needs because the kids are around, and they are very supportive and helpful.’ (Andile, 60 years old, male), ‘Oh no I had good friends that supported me and my neighbour, she would sleep over, to give me a break … My family like I said, my son moved in with me to help me, gave up his place to b…	1) needs included physical, emotional and financial support from other family members, and health care systems	1) calls for a family-centred approach to caregiving and a partnership amongst patients, healthcare providers and family caregivers
Mkandawire-Valhmu, 2020	Women’s work at end of life: The intersecting gendered vulnerabilities of patients and caregivers in rural Malawi	Malawi	qualitative study	1) to demonstrate how gender inequality manifests through the intersecting gendered vulnerabilities of patients and their caregivers in rural Malawi.	patients at an outpatient palliative care an NGO affiliated community clinic -- age range 18 to 65+, cancers -- cervical, kaposi, palate	13	home	Caregiver participants were the people primarily responsible for daily care activities for the patient	all female. Age: 18-29y 21%, 30-49 y 29%, 50-59y 50%, Occupation: farming 64% , owns team room, 7% small business 21%, none 7%, Education 1-2y 7% 3-4y 14% 5-6y 14% 7-8y 21% 9+ y 28%. Marital status: divorced 70%, married 14% single 14% widowed 7%, number of children in family unit 1-3children 35%, 4-6children 14%, 7-9children 35%, 10+ children 7%, unknown 7%	not focus of study	1) meeting the patients’ activities of daily living (e.g. bathing), fulfilling the physical labor required to keep the patient’s household functioning (e.g. sweeping, fetching water), and providing for the patients’ basic needs (e.g. provision of food, medicines).	not focus of study	under challenges	1) gendered nature of caring -- Both patients and caregivers described a very limited caregiving role played by men -- "That one, when I am sick, she washes for me … everything. And also … the way I am right now, I don’t do anything, I don’t go anywhere … to draw water, I don’t do any kind of work. She is the one who takes care of me … each and everything … she is the one who takes care of me. Th…	not focus of study	1) the role of young carers -- note excluded from the study -- 8/14 caregivers were under 18, as young as 13 -- experiences not included in the study due to protocol, 2) poverty excerbated but not being able to work --0Patient narratives reflected increasing poverty over the course of illness: many patients described a reduction in the number of bags of maize they harvested after they became ill.…	under family	under family	not focus of study	not focus of study	1) Gender inequality in caregiving and in disease burden fuels poverty, unsafe sex and unsafe intimate partner relationships, school dropout, and lowered health and productivity outcomes across generations
Alsirafy, 2021	Caregiver burden among family caregivers of incurable cancer patients in two eastern Mediterranean countries	Egypt	quantitative	1) to determine the prevalence of caregiver burden among family caregivers of incurable cancer patients in two Eastern Mediterranean countries (Egypt and Saudi Ara_x0002_bia) and to study factors that may be associated with signifcant CB, including FCs’ assistance with ADLs of patients	patients with incurable cancer at Kasr Al-Ainy Center of Clinical Oncology and Nuclear Medicine, Kasr Al-Ainy School of Medicine, Cairo University, Cairo, Egypt and the Hemato-Oncology Depart_x0002_ment, King Saud Medical City, Riyadh, Saudi Arabia -- breast cancer 36%, colrectal 14.5%, lung 13.1%, pancreas 5.6%, haematological 5.6%, sarcoma 18.2%	165	home	family caregivers	Age -- mean age 35 (IQR 29-44), Gender: Female 58.3% male 41.7%,Marital status: married 68.7% single 24.4% divirced 5.1% widow 1.8%, Education: university 41.7%, high school 30.3%, less than high school 18.8%, illeterate 9.2%, Employment: full time 28%, part time 12.8%, stopped for caregiving 14.2%, none 45%, Relation to the patient: daughter 27.5%, son 24.3%, sister 13.3%, husband 10.1% wife 6.4…	not focus of study	early loss ADLs --dressing 67.3%, combing hair 47% brishing teeth 31.9%, middle loss ADL toilet use 68.7%, cleansing 39.1%, moving between location 81%, transfer to/ from chair 72%, bathing 56.5%, late loss ADL bed mobility 69% eating 63%	not focus of study	not focus of study	Level 1 (no assistance / assistance with early-loss ADL) 11.9%, Level 2 (assistance with middle-loss ADL±assistance with early-loss ADL) 11.5%, Level 3 (assistance with late loss ADL±assistance with early / middle-loss ADL) 76.6% -- Logistic regression analysis showed that only level 3 assistance with basic ADLs independently associated with CB.	not focus of study	not focus of study	not focus of study	not focus of study	not focus of study	not focus of study	1) FCs of patients with incurable cancer experience signifcant CB in our region 2) Routine screening for CB is warranted among FCs of incurable cancer patients who assist their related patients
Katende, 2017	Prevalence and correlates of anxiety and depression among family carers of cancer patients in a cancer care and treatment facility in Uganda: a cross-sectional study	Uganda	quantitative study	1) to determine the prevalence of anxiety and depression among family carers of cancer patients and the related factors associated with abnormal levels of anxiety and depression at the cancer care and treatment facility in Uganda	cancer patients -- in patients and out patients at the \uganda cancer institute	119	home	carers identified by family members as formal carer -- no formal defiition	Age: mean 33.03 (SD 10.69), Gender: female 67.2% male 32.8%, Education: none 9.2%, primary 31.9%, primary 28.6 tertiary 30.3. Marital status: single 46.2% married 44.5% seperated 9.2%, Employment: employed 61.3%, unemployed 23.5%, student 15.1%, Relationship to patient: parent 26.9%, other 1st degree releative 41.2%, extended family 26.9%, perception of responsibility burdening 67.2%, not burdeni…	not focus of study	not focus of study	not focus of study	1) 45% of the study participants had abnormal levels of anxiety 2) male carers were most affected and expressed high levels of anxiety than their female counterparts (46.2% v.43.8%). 3) 26% of the participants had abnormal levels of depression -- male carers were most affected and reported high levels of depression than the female carers (30.8% v. 21.3%) 4) relationship to the patient was signifi…	discussed under negative experiences	not focus of study	a strong sense of responsibility may be protective against anxiety and depression: Family carers who were “other first degree relatives” were 67% less likely to experience abnormal levels of anxiety compared to 73%- who are carers of extended family members. Carers who were relatives in the extended family settings were 71% (OR 0.29, p=0.02) less likely to experience abnormal levels of anxiety. C…	not focus of study	not focus of study	not focus of study	1) need to screen for anxiety and depression in caregivers 2) Being a relative carer predisposes you to increased risk of developing anxiety and depression. Incorporating evidence based psychological therapies into usual care and targeting family carers is imperative.Closely related relatives are prioritized over other distant relatives since cancer patients tend to report discomfort in the care …	1) Approximately 85% of Uganda's population predominately live in rural setting - most treatment centeres are in cities -- there is a heavy cost and transport burden for people who live in rural areas 2) screen for anxiety and depression among family carers of cancer patients. Integrating psychosocial services specifically for family carers is crucial for improved quality of life for both patient…
Githaiga, 2017	Socio-cultural contexts of end- of- life conversations and decisions: bereaved family cancer caregivers' retrospective co-constructions	Kenya	qualitative study	1) Who initiated end-of-life discussions and what was the nature of these conversations? How did family members, caregivers and cancer patients respond to such conversations? Which cultural discourses featured in these conversations?	not given -- nine out of 13 patients died in hospital in this study	13 bereaved women family cancer caregivers	home	not given but alludes to family caregiver	1) FGD 1 comprised 5 women aged 34–52 years, all professionals working Nairobi, who had cared for a family member with terminal cancer. 2) FGD 2 comprised 3 elderly widows (65–75 years) each of whom cared for a spouse with terminal cancer. 3) FGD 3 comprised 3 women aged 31–36 years who each cared for a terminally ill parent, while FGD 4 consisted of 2 women aged 27 and 33 years who served as car…	1) caregiving in Africa is a gendered role ascribed to women who often comprise the majority of informal family carers	1)midwives of death "Before he [husband] went to the hospital we sat with the family and he was telling us ‘now very soon you’re going to have one parent and it’s good you start adjusting. Mum cannot afford the rent. Now, she’s going to look for a smaller house [] And the little money which I’m going to leave will educate the ones who are in school’ [] And he said ‘Jumuia[daughter] take that book…	not focus of study	under roles	under attitudes	1) commonly held Kenyan belief that speaking about death implies summoning it 2) gendered socialization of (a) men as the heads of patrilineal households with responsibility for decision-making in the home and how women have to sensitively navigate this space	described as roles	not focus of study	not focus of study	not focus of study	1) cancer education and awareness	1) informal cancer caregivers reported feeling invisible and side-lined by healthcare professionals 2) cancer education for families 3) more collaboaration between health care workers and carers 4) the significance of cultural sensitivity, for example, in this context where family consensus was preferable to decision making by one family member
Muriuki, 2021	Assessment of role strain among family caregivers of adult patients with cancer at a national referral hospital in Kenya	Kenya	Quantitative study	to assess the role strain among FCGs of adult patients with cancer and ensure appropriate referral to care and support services.	patients attending an outpatient treatment clinic in Kenyatta National Hospital	255	home	FCGs play a critical role in taking care of patients with cancer and assist the patients with personal care, finances, transportation, emotional support and symptom management. They also undertake roles that are normally performed by nurses and other healthcare professionals.	Gender: 57.6%, n = 147 were females, aged between 36 and 60 years (83.1%, n = 212), most (43.1%, n = 110) had attained primary level of education, and over half (57.3%, n = 146) of the respondents were unemployed. Education: primary 43.1%, secondary 41.6% tertiary 15.3% marital status married 80.8% not married 19.2%, unemoployed 57.3% employed 42.8%, monthly income low 85.9%, moderates 12.5%, hgh…	not focus of study	not focus of study	not focus of study	1) all (100%, n = 255) FCGs experienced financial strain as a result of caregiving and 80% (n = 204) of FCGs had other demands apart from caregiving 2) most (65.5%, n = 167) of the FCGs were overwhelmed by care giving	1) The results revealed that mild strain (n = 66; 25.9% [95% CI: 20.6–31.7]) and severe strain (n = 76;29.8% [95% CI: 24.3–35.8]) were experienced in almost equal proportions while over two‐fifth (n = 113; 44.3% [95% CI: 38.1–50.6]) of the respondents experienced moderate strain	not focus of study	not focus of study	not focus of study	not focus of study	not focus of study	for health care professionals to formally screen caregivers for burden and strain	no additional conclusions
Muliira, 2019	Roles of Family Caregivers and Perceived Burden When Caring for Hospitalized Adult Cancer Patients: Perspective from a low income country	Uganda	Quantitative study	1) to appraise the tasks performed and caregiver burden experienced by FCGs during the period of hospitalization of ACPs	ACPs admitted at a national referral cancer care center in Uganda (Uganda Cancer Institute [UCI]) - average age 43 years. Common cancers for men -- kaposi's sarcoma 32.1%, prostate cancer 18.5%, leukemia 17.3%. Female cancers	168	hospital	"family member who is directly involved in the day-to-day care of the cancer patient during the period of hospitalization and while at home. The FCGs assume various tasks and responsibilities during the period of hospitalization of the cancer patient, and these may include assisting the patient with activities of daily living, providing emotional support, assisting with providing treatment regime…	Gender male 23% female 76%, Marital status: married 28.6% single 71.4%, Living arrangement same household as patient 68.5% not same household as patient 31.5%, location of residence 42.3% rural setting 57.7%, Age (mean 36+/-12.7) 18-36 54.8%, over 36 54.8%, Employment status employed 53.6%, unemployed 46.4%, level of Education: secondary 61.9%, diploma 38.1%, people caregiver also responible for …	not focus of study	1) performing tasks that require high-level skills such as giving medications 2) emotional support (79.8%), feeding the patient (68.5%), transporting the patient to and from other medical appointments (62.5%), making and preparing meals for the patient (55%), and giving medications to ACPs (46.4%) 3)FCGs also reported performing other tasks such as patient lifting, ambulating, and changing the pa…	not focus of study	1) most of the FCGs (75%) were experiencing severe or very severe overall caregiver burden -- general strain (70.6%), disappointment (85.8%), and isolation (72%)	1) significant relationship between the FCG characteristics of age, level of education, employment status, location of residence, and overall perceived careg iver burden 2) The main predictors of overall perceived caregiver burden were the FCGs level of education (P = .018), ACPs" length of stay in the hospital (P =.031), and performing the task of giving medications to the ACPs (P = .049) 3) The…	not focus of study	not focus of study	not focus of study	not focus of study	not focus of study	foster collaboaration between health care workers and informal carers.	1) family caregivers are involved with key tasks even when a patient is hospitalised		0
Potgieter, 2018	The palliative chemotherapy decision and experiences of South African patients and their families	South Africa	qualitative study	1)to provide a descriptive summary of what motivates cancer patients, treated at a private cancer care centre in Port Elizabeth, to undergo palliative chemotherapy, and how the patients and their descriptive qualitiative desihbfamilies experienced this treatment	patients being treated at a private cancer center in port elizabeth -- receiving palliative chemotherapy. Two males and nine females between the ages 40 and 79 years, with an average of 60 years, diagnosed with various cancers. Four patients had colorectal cancer, two had breast cancer and the others uterine cancer, pancreatic cancer, ovarian cancer, lung cancer and cancer of an unknown primary.	11	home	family members -- no formal definition	The family members consisted of six husbands, two wives and three sons, with ages ranging from 20 to 79 years, with an average of 50 years, all of whom were either working or retired	not focus of study	not focus of study	not focus of study	not focus of study	not fovus of study	not focus of study	1) motivations for seeking palliative chemotherapy : 1) hope -- ‘Chemotherapy gives us hope. We hope that this chemo will do the same as the others … that it will control the cancer, keep it in place so that it doesn’t grow any further … buy more time.’ (Leonardo, aged 70 years), hope his life expectancy would be longer, that treatment would buy more time for us to be together. It’s not over yet …	not focus of study	1) motivations for seeking palliative chemotherapy -- All participants knew the chemotherapy was non curative but the treatment gave them hope -- hope of living longer, a new treatment and time to get affairs in order. 2) patients expressed pressure from family members -- "‘I know that I have a terminal disease, but I also know that my child is only 12 years old … it is actually only about her. I…	not focus of study	not focus of study	no additional conclusions
Bates, 2018	Household concepts of wellbeing and the contribution of palliative care in the context of advanced cancer: A Photovoice study from Blantyre, Malawi	Malawi	qualitative study -- photovoice	To explore concepts of wellbeing and the contribution of palliative care to wellbeing from the perspective of patients and families affected by advanced cancer	patients were receiving palliative care from Tiyanjane clinic for a diagnosis of advanced cancer within the catchment of Ndirande health center -- types of cancer kaposi's sarcoma, brain, cervix, thyroid	7	home	self-identified as main un-paid family caregiver	mean age 44.5, range 33-66	not focus of study	1) provision of adequate food, medicine (‘the cancer patient receiving medicine from the guardian’) and basic cleanliness of the patient, as well as reducing anxieties by providing company, distraction and ‘chatting’ 2) Prayers delivered by religious groups -- Prayers gave courage to caregivers and patients	1) seeing the person their caring for being able to do things for themselves - good day - Here this lady is washing her clothes. She woke up strong this day that she could wash on her own” family caregver 36, 2)	not focus of study	under attitudes	1) Discrimination was described as being due to cancer patients being thought of as being infectious and/or ‘prematurely dead’ -- , “There are some people who said that if a person suffers from cancer (they) will automatically die. . .these rumours are coming from homes”. ET 60-years female family caregiver,	not focus of study	not focus of study	not focus of study	1) Courage was provided from a variety of sources: children, older family caregivers, neighbours, religious organisations, health services - “I took this picture so that she should be eating the food, the children were coming around so that she should be eating”. EM 56 year old female family caregiver 2) use of traditional healers. “the traditional doctor only knows how to make cuts on the body a…	1) to assist caregivers to return to income generating activities/activities of daily living (for both patient or caregiver) 2) ediucation to minimise stigma/discrimination	no additional conclusions
